# Supplementary material for: Optimization of callus culture for enhanced rutaecarpine and evodiamine accumulation in Tetradium daniellii
Source: Front Plant Sci. 2026 May 13;17:1827737. doi: 10.3389/fpls.2026.1827737 (PMC13212274; doi:10.3389/fpls.2026.1827737)
Supplement: Supplementary file 3 [file DataSheet1.zip]

Archive with 50 entries (49 files):
- Supplementary materials_UHPLC-MSMS/
- Supplementary materials_UHPLC-MSMS/Immature fruit – Rep 1.pdf
- Supplementary materials_UHPLC-MSMS/Immature fruit – Rep 2.pdf
- Supplementary materials_UHPLC-MSMS/Immature fruit – Rep 3.pdf
- Supplementary materials_UHPLC-MSMS/In vitro_leaf– Rep 1.pdf
- Supplementary materials_UHPLC-MSMS/In vitro_leaf– Rep 2.pdf
- Supplementary materials_UHPLC-MSMS/In vitro_leaf– Rep 3.pdf
- Supplementary materials_UHPLC-MSMS/PC-MS-L – Rep 3- Rutaecarpine.pdf
- Supplementary materials_UHPLC-MSMS/LC-MS-D – Rep 1 - Evodiamine.pdf
- Supplementary materials_UHPLC-MSMS/LC-MS-D – Rep 1 - Rutaecarpine.pdf
- Supplementary materials_UHPLC-MSMS/LC-MS-D – Rep 2 - Evodiamine.pdf
- Supplementary materials_UHPLC-MSMS/LC-MS-D – Rep 2 - Rutaecarpine.pdf
- Supplementary materials_UHPLC-MSMS/LC-MS-D – Rep 3 - Evodaimine.pdf
- Supplementary materials_UHPLC-MSMS/LC-MS-D – Rep 3 - Rutaecarpine.pdf
- Supplementary materials_UHPLC-MSMS/LC-MS-L – Rep 1.pdf
- Supplementary materials_UHPLC-MSMS/LC-MS-L – Rep 2 - Evodiamine.pdf
- Supplementary materials_UHPLC-MSMS/LC-MS-L – Rep 2 - Rutaecarpine.pdf
- Supplementary materials_UHPLC-MSMS/LC-MS-L – Rep 3 - Evodiamine.pdf
- Supplementary materials_UHPLC-MSMS/LC-MS-L – Rep 3 - Rutaecarpine.pdf
- Supplementary materials_UHPLC-MSMS/PC-MS-L – Rep 1- Evodiamine.pdf
- Supplementary materials_UHPLC-MSMS/PC-MS-L – Rep 1- Rutaecarpine.pdf
- Supplementary materials_UHPLC-MSMS/PC-MS-L – Rep 2- Evodiamine.pdf
- Supplementary materials_UHPLC-MSMS/PC-MS-L – Rep 2- Rutaecarpine.pdf
- Supplementary materials_UHPLC-MSMS/PC-MS-L – Rep 3- Evodiamine.pdf
- Supplementary materials_UHPLC-MSMS/PC-MS-D – Rep 1.pdf
- Supplementary materials_UHPLC-MSMS/PC-MS-D – Rep 2- Evodiamine.pdf
- Supplementary materials_UHPLC-MSMS/PC-MS-D – Rep 2- Rutaecarpine.pdf
- Supplementary materials_UHPLC-MSMS/PC-MS-D – Rep 3- Evodiamine.pdf
- Supplementary materials_UHPLC-MSMS/PC-MS-D – Rep 3- Rutaecarpine.pdf
- Supplementary materials_UHPLC-MSMS/LC-WPM-D – Rep 3-Rutaecarpine.pdf
- Supplementary materials_UHPLC-MSMS/LC-WPM-D – Rep 1-Evodiamine.pdf
- Supplementary materials_UHPLC-MSMS/LC-WPM-D – Rep 1-Rutaecarpine.pdf
- Supplementary materials_UHPLC-MSMS/LC-WPM-D – Rep 2-Evodiamine.pdf
- Supplementary materials_UHPLC-MSMS/LC-WPM-D – Rep 2-Rutaecarpine.pdf
- Supplementary materials_UHPLC-MSMS/LC-WPM-D – Rep 3-Evodiamine.pdf
- Supplementary materials_UHPLC-MSMS/LC-WPM-L – Rep 3-Rutaecarpine.pdf
- Supplementary materials_UHPLC-MSMS/LC-WPM-L – Rep 1- Evodiamine.pdf
- Supplementary materials_UHPLC-MSMS/LC-WPM-L – Rep 1-Rutaecarpine.pdf
- Supplementary materials_UHPLC-MSMS/LC-WPM-L – Rep 2.pdf
- Supplementary materials_UHPLC-MSMS/LC-WPM-L – Rep 3-Evodiamine.pdf
- Supplementary materials_UHPLC-MSMS/PC-WPM-D – Rep 3- Rutaecarpine.pdf
- Supplementary materials_UHPLC-MSMS/PC-WPM-D – Rep 1.pdf
- Supplementary materials_UHPLC-MSMS/PC-WPM-D – Rep 2.pdf
- Supplementary materials_UHPLC-MSMS/PC-WPM-D – Rep 3- Evodiamine.pdf
- Supplementary materials_UHPLC-MSMS/PC-WPM-L – Rep 3- Rutaecarpine.pdf
- Supplementary materials_UHPLC-MSMS/PC-WPM-L – Rep 1- Evodiamine.pdf
- Supplementary materials_UHPLC-MSMS/PC-WPM-L – Rep 1- Rutaecarpine.pdf
- Supplementary materials_UHPLC-MSMS/PC-WPM-L – Rep 2- Evodiamine.pdf
- Supplementary materials_UHPLC-MSMS/PC-WPM-L – Rep 2- Rutaecarpine.pdf
- Supplementary materials_UHPLC-MSMS/PC-WPM-L – Rep 3- Evodiamine.pdf
